# Supplementary material for: Ratio of abundances of ciliates behavioral groups as an indicator of the treated wastewater impact on rivers
Source: PLoS One. 2022 Oct 17;17(10):e0275629. doi: 10.1371/journal.pone.0275629 (PMC9576108; doi:10.1371/journal.pone.0275629)
Supplement: S1 Data — (XLSX) [file pone.0275629.s001.xlsx]

## Sheet: ciliata_uzh
species	code	weight	SI	group
Acineria_uncinata	sp5	10	3.2	P
Acineta_fluviatilis	sp6	40		P
Acineta_ornata	sp7	40		P
Amphileptus_pleurosigma	sp28	150	2.5	P
Aspidisca_cicada	sp53	10	2.7	C
Aspidisca_lynceus	sp57	17	2.5	C
Aspidisca_turrita	sp61	7	2.6	C
Blepharisma_lateritium	sp101	202	1.8	F
Carchesium_polypinum	sp163	150	2.9	Ac
Chilodonella_uncinata	sp182	11	3	C
Climacostomum_virens	sp203	500	2.2	P
Coleps_elongatus	sp213	32		P
Colpidium_colpoda	sp221	130	3.8	F
Cristigera_setosa	sp259	1		F
Dexiostoma_campylum	sp343	26	3.9	F
Epistylis_sp._big	sp509	200		Ac
Epistylis_longicaudatum	sp471	90		Ac
Epistylis_camprubii	sp510	80		Ac
Epistylis_chrysemydis	sp454	400	3	Ac
Epistylis_coronata	sp455	90	3	Ac
Epistylis_entzii	sp460	300	2.9	Ac
Epistylis_plicatilis	sp476	80	2.8	Ac
Epistylis_urceolata	sp511	75		Ac
Enchelys_sp.	spUzh433	7		P
Enchelyomorpha_vermicularis	sp508	3	4	F
Euplotes_moebiusi	sp491	23	2.9	C
Euplotes_affinis	sp498	18	2.6	C
Frontonia_angusta	sp533	100	2.5	F
Frontonia_leucas	sp539	270	2.5	F
Halteria_chlorelligera	sp631	45	1.2	F
Histiobalanthium_natans	sp647	85		F
Holophrya_discolor	sp204	290		P
Holosticha_pullaster	sp677	12	2.5	C
Leptopharynx_costatus	sp818	5		C
Litonotus_lamella	sp250	80		P
Loxophyllum_meleagris	sp861	700	2.2	C
Mesodinium_acarus	sp912	1.5	2	F
Metopus_barbatus	sp923	30	4	F
Metopus_sp.	spUzh953	20	4	F
Opercularia_cartilaginipes	sp1106	25		Ac
Opercularia_sp.	spUzh1055	25		Ac
Opercularia_microdiscum	sp1050	50		Ac
Opercularia_articulata	sp1043	140	2.6	Ac
Opercularia_coarctata	sp1046	25	2.9	Ac
Ophryoglena_flava	sp1062	200		F
Oxytricha_chlorelligera	sp1079	35	3	C
Oxytricha_setigera	sp1091	30	2.6	C
Paramecium_aurelia_complex	sp1141	150	2.9	F
Paramecium_bursaria	sp1142	120	2.5	F
Paramecium_caudatum	sp1144	400	3.6	F
Paramecium_putrinum	sp1146	70	3.6	F
Paraurostyla_weissei	sp1151	240	2.9	C
Pelagostrombidium_mirable	sp1158	55		F
Pyxidium_sp.	sp Uzh1318	10		Ai
Plagiocampa_rouxi	sp379	7		F
Pleuronema_coronatum	sp1225	60	2.3	F
Pseudocochnilembus_pusillus	sp1274	6	3.7	F
Pseudovorticella_elongata	sp413	100		Ai
Spirostomum_ambiguum	sp1453	14000	3	F
Stentor_roeselii	sp1470	5000	2.4	P
Strobilidium_humile	sp1360	4	1.8	F
Stylonychia_mytilus	sp1497	400	2.9	C
Tachysoma_pellionellum	sp1552	15	2.5	C
Tetrahymena_pyriformis	sp1555	15	3.7	F
Thigmogaster_potamophilus	sp1617	2.5	2.5	C
Tokophrya_carchesii	sp1577	12	2.9	Ai
Tokophrya_infusionum	sp1579	30	2.1	P
Tokophrya_lemnarum	sp1580	16	3.1	P
Tokophrya_quadripartita	sp1581	75	2.9	P
Trachelius_ovum	sp1583	3000	2.5	P
Trochilioides_recta	sp1620	25	3	C
Trithigmostoma_cucullulus	sp1604	100	3.1	C
Trithigmostoma_srameki	sp1606	40	2.2	C
Turania_vitrea	sp1613	100		F
Uroleptus_piscis	sp1662	400	2.7	C
Uroleptus_musculus	sp1661	214	3	C
Urostyla_grandis	sp1683	450	2.7	C
Urotricha_farcta	sp1690	4	2.6	F
Vorticella_aquadulcis	sp1743	15	2.1	Ai
Vorticella_convallaria	sp1750	50	2.7	Ai
Vorticella_extensa	sp1773	65		Ai
Vorticella_infusionum	sp1757	25	3.4	Ai
Vorticella_microstoma	sp1765	30	3.5	Ai
Vorticella_octava	sp1767	20	2.2	Ai
Vorticella_picta	sp1769	40	2	Ai
Vorticella_vernalis	sp1778	55		Ai
Vorticella_minima	sp1786	2		Ai
