# Supplementary material for: Ratio of abundances of ciliates behavioral groups as an indicator of the treated wastewater impact on rivers
Source: PLoS One. 2022 Oct 17;17(10):e0275629. doi: 10.1371/journal.pone.0275629 (PMC9576108; doi:10.1371/journal.pone.0275629)
Supplement: S2 Data — (XLSX) [file pone.0275629.s002.xlsx]

## Sheet: stations_uzh
date	station	season	Acineria_uncinata	Acineta_fluviatilis	Acineta_ornata	Amphileptus_pleurosigma	Aspidisca_cicada	Aspidisca_lynceus	Aspidisca_turrita	Blepharisma_lateritium	Carchesium_polypinum	Chilodonella_uncinata	Climacostomum_virens	Coleps_elongatus	Colpidium_colpoda	Cristigera_setosa	Dexiostoma_campylum	Epistylis_sp._big	Epistylis_longicaudatum	Epistylis_camprubii	Epistylis_chrysemydis	Epistylis_coronata	Epistylis_entzii	Epistylis_plicatilis	Epistylis_urceolata	Enchelys_sp.	Enchelyomorpha_vermicularis	Euplotes_moebiusi	Euplotes_affinis	Frontonia_angusta	Frontonia_leucas	Halteria_chlorelligera	Histiobalanthium_natans	Holophrya_discolor	Holosticha_pullaster	Leptopharynx_costatus	Litonotus_lamella	Loxophyllum_meleagris	Mesodinium_acarus	Metopus_barbatus	Metopus_sp.	Opercularia_cartilaginipes	Opercularia_sp.	Opercularia_microdiscum	Opercularia_articulata	Opercularia_coarctata	Ophryoglena_flava	Oxytricha_chlorelligera	Oxytricha_setigera
2016-06-24	Aerotank	summer	4	0	0	0	9	7	0	0	11	0	0	0	0	0	0	0	4	0	0	5	3	1	0	0	0	0	0	0	0	0	0	0	0	0	3	0	1	0	0	0	0	15	0	0	0	0	0
2016-06-24	Aerotank	summer	7	0	0	0	8	8	0	0	10	0	0	0	0	0	0	0	2	0	0	4	8	1	0	0	0	0	0	0	0	0	0	0	0	0	1	0	1	2	0	0	0	13	0	0	0	0	0
2016-06-24	Aerotank	summer	4	1	0	0	7	7	0	0	25	0	0	0	0	0	0	0	5	0	0	5	5	1	0	0	0	0	1	0	0	0	0	0	0	0	1	0	1	1	0	0	0	17	0	0	0	0	0
2016-06-24	Aerotank	summer	5	0	0	0	9	9	0	0	5	0	0	0	0	0	0	0	7	0	0	9	5	2	0	0	0	0	0	0	0	0	0	0	0	0	0	0	3	1	0	0	0	12	0	0	0	0	0
2016-06-24	Aerotank	summer	3	2	0	0	8	10	0	0	14	0	0	0	0	0	0	0	2	0	0	4	3	1	0	0	0	0	0	0	0	0	0	0	0	0	3	0	2	0	0	0	0	11	0	0	0	0	0
2016-06-24	Aerotank	summer	5	0	0	0	10	6	0	0	8	0	0	0	0	0	0	0	4	0	0	6	6	1	0	0	0	0	1	0	0	0	0	0	0	0	2	0	4	0	0	0	0	9	0	0	0	0	0
2016-06-24	Aerotank	summer	2	1	0	0	10	8	0	0	21	0	0	0	0	0	0	0	9	0	0	12	4	3	0	0	0	0	0	0	0	0	0	0	0	0	3	0	5	0	0	0	0	8	0	0	0	0	0
2016-06-24	Aerotank	summer	4	1	0	0	7	9	0	0	6	0	0	0	0	0	0	0	4	0	0	8	2	1	0	0	0	0	0	0	0	0	0	0	0	0	2	0	2	2	0	0	0	7	0	0	0	0	0
2016-06-24	Aerotank	summer	5	0	0	0	8	7	0	0	8	0	0	0	0	0	0	0	2	0	0	14	3	4	0	0	0	0	1	0	0	0	0	0	0	0	4	0	3	0	0	0	0	14	0	0	0	0	0
2017-07-12	Aerotank	summer	3	2	0	0	8	5	0	0	1	0	0	0	0	0	0	0	1	0	0	3	2	1	0	0	0	0	0	0	0	0	0	0	0	0	1	0	4	0	0	0	0	11	0	0	0	0	0
2017-07-12	Aerotank	summer	7	0	0	0	2	5	0	0	1	0	0	0	0	0	0	0	6	0	0	13	7	3	0	0	0	0	1	0	0	0	0	0	0	0	1	0	2	0	0	0	0	9	0	0	0	0	0
2017-07-13	Aerotank	summer	8	3	0	0	9	0	0	0	7	0	0	0	0	0	0	0	4	0	0	11	6	6	0	0	0	0	0	0	0	0	0	0	0	0	0	0	7	1	0	0	0	18	0	0	0	0	0
2017-07-12	Aerotank	summer	2	0	0	0	13	0	0	0	4	0	0	0	0	0	0	0	2	0	0	9	9	5	0	0	0	0	0	0	0	0	0	0	0	0	0	0	1	0	0	0	0	13	0	0	0	0	0
2016-09-15	Aerotank	autumn	4	1	1	0	36	0	0	0	45	2	0	0	1	0	0	0	2	0	4	44	3	0	0	0	0	0	1	0	0	0	0	3	0	0	1	0	4	0	0	0	0	10	0	0	0	0	0
2016-09-15	Aerotank	autumn	4	2	3	0	80	0	0	0	55	0	0	0	1	0	0	0	4	0	2	5	2	2	0	0	0	0	2	0	0	0	0	2	0	0	0	0	2	0	0	0	0	23	0	0	0	0	0
2016-09-15	Aerotank	autumn	3	1	2	0	60	0	0	0	22	3	0	0	0	0	0	0	2	0	5	27	0	2	0	0	0	0	0	0	0	0	0	3	0	0	0	0	1	0	0	0	0	11	0	0	0	0	0
2016-10-19	Aerotank	autumn	5	1	0	0	82	2	0	0	15	0	0	0	2	0	0	0	2	0	6	21	2	1	0	0	0	0	2	0	0	0	0	3	0	0	1	0	1	0	0	0	0	21	0	0	0	0	0
2016-11-25	Aerotank	autumn	2	0	1	0	102	33	0	0	25	1	0	0	1	0	0	0	6	0	2	4	1	3	0	0	0	0	0	0	0	0	0	4	0	0	0	0	4	0	0	0	0	1	0	0	0	0	0
2016-11-25	Aerotank	autumn	3	1	0	0	133	21	0	0	23	0	0	0	0	0	0	0	4	0	2	14	1	5	0	0	0	0	0	0	0	0	0	2	0	0	0	0	3	0	0	0	0	1	0	0	0	0	0
2017-10-11	Aerotank	autumn	8	2	3	0	16	5	0	0	11	4	0	0	0	0	0	0	2	0	5	14	2	1	0	0	0	0	2	0	0	0	0	3	0	0	3	0	1	0	0	0	0	11	0	0	0	0	0
2017-10-11	Aerotank	autumn	7	2	2	0	18	3	0	0	12	0	0	0	1	0	0	0	0	0	4	18	0	1	0	0	0	0	0	0	0	0	0	1	0	0	3	0	1	0	0	0	0	13	0	0	0	0	0
2017-10-12	Aerotank	autumn	8	1	1	0	55	0	0	0	14	1	0	0	1	0	0	0	8	0	4	29	1	3	0	0	0	0	0	0	0	0	0	3	0	0	0	0	1	0	0	0	0	2	0	0	0	0	0
2017-11-14	Aerotank	autumn	1	1	2	0	71	78	0	0	12	2	0	0	2	0	0	0	0	0	2	16	0	1	0	0	0	0	0	0	0	0	0	5	0	0	2	0	0	0	0	0	0	10	0	0	0	0	0
2017-11-14	Aerotank	autumn	6	1	2	0	73	72	0	0	26	1	0	0	1	0	0	0	2	0	2	11	2	5	0	0	0	0	1	0	0	0	0	1	0	0	0	0	1	0	0	0	0	5	0	0	0	0	0
2017-01-31	Aerotank	winter	6	0	0	0	11	0	0	0	14	1	0	0	0	0	0	0	0	0	0	1	0	0	0	0	0	0	4	0	0	0	0	2	0	0	0	0	2	0	0	0	0	11	5	4	0	0	0
2017-01-31	Aerotank	winter	2	0	0	0	16	2	0	0	6	0	0	0	0	0	0	0	0	0	0	1	0	0	0	0	0	0	0	0	0	0	0	2	0	0	0	0	20	0	0	0	0	3	56	1	0	0	0
2017-01-31	Aerotank	winter	3	0	0	0	11	2	0	0	8	2	0	0	0	0	0	0	0	0	0	3	0	0	0	0	0	0	3	0	0	0	0	2	0	0	0	0	19	0	0	0	0	1	59	0	0	0	0
2017-01-31	Aerotank	winter	4	0	0	0	20	2	0	0	4	0	0	0	0	0	0	0	0	0	0	0	0	0	0	0	0	0	1	0	0	0	0	2	0	0	0	0	18	0	0	0	0	4	55	1	0	0	0
2017-02-20	Aerotank	winter	5	0	0	0	12	0	0	0	12	0	0	0	0	0	0	0	0	0	0	4	0	0	0	0	0	0	2	0	0	0	0	0	0	0	0	0	12	0	0	0	0	5	44	0	0	0	0
2017-02-20	Aerotank	winter	6	0	0	0	14	0	0	0	11	0	0	0	0	0	0	0	0	0	0	3	0	0	0	0	0	0	0	0	0	0	0	1	0	0	0	0	11	0	0	0	0	3	41	2	0	0	0
2017-02-20	Aerotank	winter	7	0	0	0	21	0	0	0	9	1	0	0	0	0	0	0	0	0	0	1	0	0	0	0	0	0	2	0	0	0	0	1	0	0	0	0	7	0	0	0	0	7	26	1	0	0	0
2017-02-20	Aerotank	winter	8	0	0	0	22	0	0	0	7	0	0	0	0	0	0	0	0	0	0	5	0	0	0	0	0	0	1	0	0	0	0	3	0	0	0	0	3	0	0	0	0	2	28	3	0	0	0
2018-01-02	Aerotank	winter	2	0	0	0	13	9	0	0	21	1	0	0	0	0	0	0	0	0	0	0	0	0	0	0	0	0	2	0	0	0	0	0	0	0	0	0	4	0	0	0	0	1	35	0	0	0	0
2017.03.07	Aerotank	spring	3	0	0	0	3	3	2	0	3	1	0	0	0	0	0	0	0	0	0	3	0	0	0	0	0	0	0	0	0	0	0	0	0	0	0	0	1	0	0	0	0	2	44	0	0	0	0
2017.03.07	Aerotank	spring	2	0	0	0	2	5	3	0	21	3	0	0	0	0	0	0	0	0	0	1	0	0	0	0	0	0	1	0	0	0	0	0	0	0	0	0	3	0	0	0	0	1	30	0	0	0	0
2017.03.07	Aerotank	spring	1	0	0	0	5	9	3	0	16	2	0	0	0	0	0	0	0	0	0	1	0	0	0	0	0	0	0	0	0	0	0	0	0	0	0	0	4	0	0	0	0	0	56	0	0	0	0
2017.03.07	Aerotank	spring	2	0	0	0	5	3	1	0	10	1	0	0	0	0	0	0	0	0	0	0	0	0	0	0	0	0	2	0	0	0	0	0	0	0	0	0	1	0	0	0	0	2	28	0	0	0	0
2017.03.29	Aerotank	spring	4	0	0	0	10	24	4	0	6	1	0	0	0	0	0	0	0	0	0	5	0	0	0	0	0	0	0	0	0	0	0	0	0	0	0	0	2	0	0	0	0	1	12	0	0	0	0
2017.04.28	Aerotank	spring	4	0	0	0	35	159	3	0	10	5	0	0	0	0	0	0	0	0	0	1	0	0	0	0	0	0	1	0	0	0	0	0	0	0	0	0	1	0	0	0	0	1	21	0	0	0	0
2017.04.29	Aerotank	spring	3	0	0	0	12	0	2	0	33	1	0	0	0	0	0	0	0	0	0	4	0	0	0	0	0	0	0	0	0	0	0	0	0	0	0	0	3	0	0	0	0	2	23	0	0	0	0
2017-04-28	Aerotank	spring	9	0	0	0	54	155	2	0	7	2	0	0	0	0	0	0	0	0	0	1	0	0	0	0	0	0	1	0	0	0	0	0	0	0	0	0	3	0	0	0	0	1	25	0	0	0	0
2017-05-31	Aerotank	spring	2	0	0	0	23	36	3	0	32	1	0	0	0	0	0	0	0	0	0	3	0	0	0	0	0	0	0	0	0	0	0	0	0	0	0	0	5	0	0	0	0	2	31	0	0	0	0
2017-06-28	Sink	summer	2	0	0	0	5	0	0	0	0	0	0	0	2	0	1	0	0	0	0	4	0	0	0	0	0	0	1	0	0	0	0	0	0	0	0	0	1	0	0	0	0	0	0	0	0	0	0
2017-06-28	Sink	summer	1	0	0	0	3	2	0	0	3	0	0	0	2	0	0	0	0	0	0	8	0	0	0	0	0	0	3	0	0	0	0	0	0	0	0	0	6	1	0	0	0	6	0	0	0	0	0
2017-06-28	Sink	summer	5	0	0	0	5	3	0	0	57	0	0	0	1	0	3	0	0	0	0	5	0	0	0	0	0	0	1	0	0	0	0	0	0	0	0	0	3	1	0	0	0	12	0	0	0	0	0
2017-06-28	Sink	summer	5	0	0	0	4	0	0	0	5	0	0	0	0	0	0	0	0	0	0	2	0	0	0	0	0	0	0	0	0	0	0	0	0	0	0	0	4	0	0	0	0	9	0	0	0	0	0
2017-08-28	Sink	summer	3	0	0	0	1	0	0	0	461	0	0	0	3	0	1	0	0	0	0	4	0	0	0	0	0	0	2	0	0	0	0	0	0	0	0	0	1	0	0	0	0	1	0	0	0	0	0
2017-08-28	Sink	summer	1	0	0	0	1	0	0	0	456	0	0	0	3	0	1	0	0	0	0	1	0	0	0	0	0	0	1	0	0	0	0	0	0	0	0	0	1	0	0	0	0	1	0	0	0	0	0
2017-08-28	Sink	summer	2	0	0	0	2	6	0	0	2	0	0	0	0	0	0	0	0	0	0	1	0	0	0	0	0	0	1	0	0	0	0	0	0	0	0	0	2	1	0	0	0	18	0	0	0	0	0
2017-08-28	Sink	summer	2	0	0	0	4	2	0	0	0	0	0	0	1	0	2	0	0	0	0	2	0	0	0	0	0	0	3	0	0	0	0	0	0	0	0	0	1	0	0	0	0	7	0	0	0	0	0
2017-11-05	Sink	autumn	2	0	0	4	6	0	0	0	252	10	0	0	4	0	0	0	0	0	0	0	0	0	0	0	0	0	2	0	0	0	0	0	0	0	0	0	0	0	0	0	0	5	0	0	0	0	0
2017-11-05	Sink	autumn	1	0	0	5	5	0	0	0	552	8	0	0	6	0	0	0	0	0	0	0	0	0	0	0	0	0	0	0	0	0	0	0	0	0	0	0	2	0	0	0	0	2	0	0	0	0	0
2017-11-05	Sink	autumn	3	0	0	5	10	0	0	0	852	11	0	0	2	0	0	0	0	0	0	0	0	0	0	0	0	0	1	0	0	0	0	0	0	0	0	0	5	0	0	0	0	4	0	0	0	0	0
2017-11-05	Sink	autumn	5	0	0	3	5	0	0	0	741	7	0	0	5	0	0	0	0	0	0	0	0	0	0	0	0	0	0	0	0	0	0	0	0	0	0	0	4	0	0	0	0	1	0	0	0	0	0
2017-11-05	Sink	autumn	2	0	0	4	13	0	0	0	611	5	0	0	4	0	0	0	0	0	0	0	0	0	0	0	0	0	2	0	0	0	0	0	0	0	0	0	1	0	0	0	0	1	0	0	0	0	0
2017-11-05	Sink	autumn	4	0	0	2	6	0	0	0	521	4	0	0	6	0	0	0	0	0	0	0	0	0	0	0	0	0	0	0	0	0	0	0	0	0	0	0	1	0	0	0	0	3	0	0	0	0	0
2017-11-05	Sink	autumn	4	0	0	5	4	3	0	0	884	16	0	0	4	0	0	0	0	0	0	0	0	0	0	0	0	0	3	0	0	0	0	0	0	0	0	0	3	0	0	0	0	3	0	0	0	0	0
2017-11-05	Sink	autumn	5	0	0	3	9	5	0	0	925	22	0	0	3	0	0	0	0	0	0	0	0	0	0	0	0	0	3	0	0	0	0	0	0	0	0	0	1	0	0	0	0	1	0	0	0	0	0
2018-01-24	Sink	winter	2	0	0	0	1	1	0	0	221	11	0	0	1	0	0	0	0	0	0	0	0	0	0	0	0	0	0	0	0	0	0	0	0	0	0	0	2	0	0	0	0	1	0	0	0	0	0
2018-01-24	Sink	winter	1	0	0	0	1	5	0	0	235	7	0	0	4	0	0	0	0	0	0	0	0	0	0	0	0	0	0	0	0	0	0	0	0	0	0	0	1	0	0	0	0	2	0	0	0	0	0
2018-01-24	Sink	winter	3	0	0	0	2	0	0	0	111	5	0	0	2	0	0	0	0	0	0	0	0	0	0	0	0	0	1	0	0	0	0	0	0	0	0	0	1	0	0	0	0	0	0	0	0	0	0
2018-01-24	Sink	winter	1	0	0	0	1	0	0	0	98	9	0	0	16	0	0	0	0	0	0	0	0	0	0	0	0	0	0	0	0	0	0	0	0	0	0	0	3	0	0	0	0	0	0	0	0	0	0
2018-01-24	Sink	winter	1	0	0	0	1	0	0	0	56	7	0	0	4	0	0	0	0	0	0	0	0	0	0	0	0	0	1	0	0	0	0	0	0	0	0	0	1	0	0	0	0	1	0	0	0	0	0
2018-01-24	Sink	winter	2	0	0	0	2	0	0	0	66	3	0	0	5	0	0	0	0	0	0	0	0	0	0	0	0	0	0	0	0	0	0	0	0	0	0	0	0	0	0	0	0	2	0	0	0	0	0
2018-01-24	Sink	winter	3	0	0	0	2	0	0	0	452	5	0	0	6	0	0	0	0	0	0	0	0	0	0	0	0	0	0	0	0	0	0	0	0	0	0	0	1	0	0	0	0	0	0	0	0	0	0
2018-01-24	Sink	winter	2	0	0	0	1	1	0	0	221	8	0	0	6	0	0	0	0	0	0	0	0	0	0	0	0	0	1	0	0	0	0	0	0	0	0	0	5	0	0	0	0	0	0	0	0	0	0
2018-01-24	Sink	winter	1	0	0	0	1	0	0	0	198	6	0	0	5	0	0	0	0	0	0	0	0	0	0	0	0	0	0	0	0	0	0	0	0	0	0	0	0	0	0	0	0	1	0	0	0	0	0
2017-03-21	Sink	spring	2	0	0	0	1	3	1	0	193	3	0	0	5	0	0	0	0	0	0	0	0	0	0	0	0	0	1	0	0	0	0	0	0	0	0	0	2	0	0	0	0	2	0	0	0	0	0
2017-05-20	Sink	spring	1	0	0	0	1	2	2	0	25	13	0	0	2	0	0	0	0	0	0	0	0	0	0	0	0	0	0	0	0	0	0	1	0	0	0	0	1	0	1	0	0	0	0	0	0	0	0
2017-05-20	Sink	spring	1	0	0	0	3	0	1	0	352	1	0	0	8	0	0	0	0	0	0	0	0	0	0	0	0	0	1	0	0	0	0	1	0	0	0	0	1	0	2	0	0	1	0	0	0	0	0
2017-05-20	Sink	spring	2	0	0	0	3	0	0	0	320	11	0	0	6	0	0	0	0	0	0	0	0	0	0	0	0	0	0	0	0	0	0	0	0	0	0	0	0	0	1	0	0	1	0	0	0	0	0
2017-05-20	Sink	spring	5	0	0	0	2	0	3	0	123	12	0	0	5	0	0	0	0	0	0	0	0	0	0	0	0	0	0	0	0	0	0	1	0	0	0	0	1	0	0	0	0	2	0	0	0	0	0
2017-05-20	Sink	spring	2	0	0	0	1	0	1	0	28	21	0	0	4	0	0	0	0	0	0	0	0	0	0	0	0	0	1	0	0	0	0	0	0	0	0	0	2	0	1	0	0	0	0	0	0	0	0
2017-05-20	Sink	spring	3	0	0	0	3	0	1	0	17	10	0	0	17	0	0	0	0	0	0	0	0	0	0	0	0	0	0	0	0	0	0	2	0	0	0	0	3	0	1	0	0	0	0	0	0	0	0
2017-04-11	Sink	spring	2	0	0	0	2	22	0	0	12	12	0	0	7	0	0	0	0	0	0	0	0	0	0	0	0	0	1	0	0	0	0	0	0	0	0	0	0	0	2	0	0	1	0	0	0	0	0
2017-04-11	Sink	spring	2	0	0	0	1	0	1	0	532	2	0	0	5	0	0	0	0	0	0	0	0	0	0	0	0	0	2	0	0	0	0	0	0	0	0	0	1	0	1	0	0	0	0	0	0	0	0
2017-06-28	Stafter50	summer	1	1	0	0	1	1	0	0	44	0	0	0	9	0	0	0	0	0	2	2	0	0	0	0	0	0	0	0	0	0	0	0	0	0	0	0	2	0	0	0	0	1	0	0	0	0	0
2017-06-28	Stafter50	summer	5	0	0	0	3	2	0	0	32	0	0	0	9	0	0	0	0	0	2	3	0	0	0	0	0	0	1	0	0	0	0	0	0	0	0	0	3	0	0	0	0	5	0	0	0	0	0
2017-06-28	Stafter50	summer	3	2	0	0	1	3	0	0	33	0	0	0	1	0	0	0	0	0	2	2	0	0	0	0	0	0	0	0	0	0	0	0	0	0	0	0	3	0	0	0	0	0	0	0	0	0	0
2017-06-28	Stafter50	summer	1	3	0	0	1	5	0	0	32	0	0	0	1	0	0	0	0	0	5	5	0	0	0	0	0	0	1	0	0	0	0	0	0	0	0	0	4	0	0	0	0	0	0	0	0	0	0
2017-06-28	Stafter50	summer	4	1	0	0	2	4	0	0	21	0	0	0	9	0	0	0	0	0	2	2	0	0	0	0	0	0	2	0	0	0	0	0	0	0	0	0	1	0	0	0	0	0	0	0	0	0	0
2017-06-28	Stafter50	summer	5	0	0	0	0	1	0	0	45	0	0	0	9	0	0	0	0	0	1	4	0	0	0	0	0	0	0	0	0	0	0	0	0	0	0	0	1	0	0	0	0	0	0	0	0	0	0
2017-06-28	Stafter50	summer	4	1	0	0	1	1	0	0	25	0	0	0	4	0	0	0	0	0	1	1	0	0	0	0	0	0	3	0	0	0	0	0	0	0	0	0	2	0	0	0	0	0	0	0	0	0	0
2017-08-28	Stafter50	summer	3	1	0	0	1	1	0	0	58	9	0	0	8	0	0	0	0	0	2	1	0	0	0	0	0	0	1	0	0	0	0	0	0	0	0	0	5	0	0	0	0	20	0	0	0	0	0
2017-08-28	Stafter50	summer	3	0	0	0	2	1	0	0	35	8	0	0	9	0	0	0	0	0	0	1	0	0	0	0	0	0	1	0	0	0	0	0	0	0	0	0	1	0	0	0	0	18	0	0	0	0	0
2016-11-02.	Stafter50	autumn	3	0	0	0	17	1	0	0	56	15	0	0	1	0	0	0	0	0	1	4	0	0	0	0	0	1	0	0	0	0	0	9	0	0	0	0	1	0	0	0	0	5	0	0	0	0	0
2016-11-02.	Stafter50	autumn	2	1	0	0	16	2	0	0	25	17	0	0	5	0	0	0	0	0	2	1	0	0	0	0	0	1	0	0	0	0	0	8	0	0	0	0	2	0	0	0	0	3	0	0	0	0	0
2016-11-02.	Stafter50	autumn	4	2	0	0	25	1	0	0	78	10	0	0	2	0	0	0	0	0	2	2	0	0	0	0	0	3	0	0	0	0	0	14	0	0	0	0	4	0	0	0	0	6	0	0	0	0	0
2016-11-02.	Stafter50	autumn	4	0	0	0	24	3	0	0	45	18	0	0	6	0	0	0	0	0	4	2	0	0	0	0	0	3	0	0	0	0	0	12	0	0	0	0	5	0	0	0	0	15	0	0	0	0	0
2016-11-16.	Stafter50	autumn	3	0	0	0	55	3	0	0	150	12	0	0	5	0	0	0	0	0	4	2	0	0	0	0	0	1	0	0	0	0	0	8	0	0	0	0	4	0	0	0	0	1	0	0	0	0	0
2016-11-16.	Stafter50	autumn	4	1	0	0	48	4	0	0	120	14	0	0	2	0	0	0	0	0	2	4	0	0	0	0	0	3	0	0	0	0	0	1	0	0	0	0	1	0	0	0	0	1	0	0	0	0	0
2016-11-16.	Stafter50	autumn	6	1	0	0	57	2	0	0	135	15	0	0	4	0	0	0	0	0	0	3	0	0	0	0	0	2	0	0	0	0	0	4	0	0	0	0	2	0	0	0	0	1	0	0	0	0	0
2016-11-24.	Stafter50	autumn	1	0	0	0	9	1	0	0	77	16	0	0	5	0	0	0	0	0	0	1	0	0	0	0	0	1	0	0	0	0	0	5	0	0	0	0	9	0	0	0	0	5	0	0	0	0	0
2016-11-24.	Stafter50	autumn	2	0	0	0	7	1	0	0	68	9	0	0	2	0	0	0	0	0	1	1	0	0	0	0	0	2	0	0	0	0	0	3	0	0	0	0	12	0	0	0	0	6	0	0	0	0	0
2016-11-24.	Stafter50	autumn	3	3	0	0	12	1	0	0	82	11	0	0	2	0	0	0	0	0	1	5	0	0	0	0	0	1	0	0	0	0	0	4	0	0	0	0	7	0	0	0	0	4	0	0	0	0	0
2017-11-05	Stafter50	autumn	2	1	0	0	29	16	0	0	807	25	0	0	6	0	0	0	0	0	2	2	0	0	0	0	0	2	0	0	0	0	0	1	0	0	0	0	5	0	0	0	0	3	0	0	0	0	0
2017-11-05	Stafter50	autumn	2	0	0	0	34	22	0	0	1202	23	0	0	3	0	0	0	0	0	2	4	0	0	0	0	0	1	0	0	0	0	0	1	0	0	0	0	4	0	0	0	0	3	0	0	0	0	0
2017-02-18	Stafter50	winter	2	0	0	0	2	2	0	0	171	18	0	0	44	0	0	0	0	0	0	0	0	0	0	0	0	2	1	0	0	0	0	2	1	0	0	0	1	1	0	0	0	1	0	1	0	0	0
2018-01-24	Stafter50	winter	7	0	0	0	1	1	0	0	119	11	0	0	68	0	0	0	0	0	0	2	0	0	0	0	0	2	2	0	0	0	0	0	1	0	0	0	1	0	0	0	0	1	0	0	0	0	0
2018-01-24	Stafter50	winter	11	0	0	0	2	2	0	0	214	15	0	0	81	0	0	0	0	0	0	3	0	0	0	0	0	0	1	0	0	0	0	0	3	0	0	0	1	2	0	0	0	0	0	1	0	0	0
2018-01-24	Stafter50	winter	8	0	0	0	1	0	0	0	222	10	0	0	29	0	0	0	0	0	0	0	0	0	0	0	0	1	2	0	0	0	0	3	3	0	0	0	2	1	0	0	0	2	0	0	0	0	0
2018-01-24	Stafter50	winter	2	0	0	0	0	0	0	0	152	9	0	0	49	0	0	0	0	0	0	0	0	0	0	0	0	1	1	0	0	0	0	2	1	0	0	0	4	1	0	0	0	1	0	0	0	0	0
2018-01-24	Stafter50	winter	4	0	0	0	1	0	0	0	132	7	0	0	55	0	0	0	0	0	0	1	0	0	0	0	0	0	3	0	0	0	0	0	1	0	0	0	4	0	0	0	0	2	0	0	0	0	0
2018-01-24	Stafter50	winter	5	0	0	0	2	1	0	0	150	8	0	0	69	0	0	0	0	0	0	1	0	0	0	0	0	3	0	0	0	0	0	2	0	0	0	0	1	0	0	0	0	0	0	1	0	0	0
2018-01-24	Stafter50	winter	2	0	0	0	1	2	0	0	146	8	0	0	71	0	0	0	0	0	0	2	0	0	0	0	0	0	2	0	0	0	0	0	2	0	0	0	1	0	0	0	0	1	0	0	0	0	0
2018-01-24	Stafter50	winter	2	0	0	0	1	5	0	0	130	6	0	0	74	0	0	0	0	0	0	3	0	0	0	0	0	1	1	0	0	0	0	2	1	0	0	0	2	1	0	0	0	0	0	1	0	0	0
2017-03-21	Stafter50	spring	8	0	0	0	0	1	0	0	113	16	0	0	16	0	0	0	0	0	0	0	0	0	0	0	0	1	1	0	0	0	0	0	0	0	0	0	4	0	1	0	0	3	0	0	0	0	0
2017-04-11	Stafter50	spring	7	0	0	0	2	11	0	0	218	8	0	0	33	0	0	0	0	0	0	0	0	0	0	0	0	0	1	0	0	0	0	0	0	0	0	0	2	0	1	0	0	1	0	0	0	0	0
2017-04-11	Stafter50	spring	9	0	0	0	4	18	0	0	19	14	0	0	13	0	0	0	0	0	0	0	0	0	0	0	0	0	0	0	0	0	0	0	0	0	0	0	1	0	0	0	0	9	0	0	0	0	0
2017-04-11	Stafter50	spring	6	0	0	0	1	5	0	0	25	10	0	0	19	0	0	0	0	0	0	0	0	0	0	0	0	0	3	0	0	0	0	0	0	0	0	0	3	0	2	0	0	4	0	0	0	0	0
2017-04-11	Stafter50	spring	5	0	0	0	3	6	0	0	34	8	0	0	21	0	0	0	0	0	0	0	0	0	0	0	0	0	3	0	0	0	0	0	0	0	0	0	3	0	1	0	0	5	0	0	0	0	0
2017-04-11	Stafter50	spring	7	0	0	0	2	9	0	0	44	7	0	0	25	0	0	0	0	0	0	0	0	0	0	0	0	0	1	0	0	0	0	0	0	0	0	0	1	0	0	0	0	3	0	0	0	0	0
2017-04-11	Stafter50	spring	5	0	0	0	1	11	0	0	12	9	0	0	23	0	0	0	0	0	0	0	0	0	0	0	0	0	2	0	0	0	0	0	0	0	0	0	1	0	1	0	0	1	0	0	0	0	0
2017-05-20	Stafter50	spring	8	0	0	0	2	8	0	0	3	7	0	0	15	0	0	0	0	0	0	0	0	0	0	0	0	0	1	0	0	0	0	0	0	0	0	0	1	0	1	0	0	4	0	0	0	0	0
2017-05-20	Stafter50	spring	5	0	0	0	1	19	0	0	18	3	0	0	22	0	0	0	0	0	0	0	0	0	0	0	0	0	0	0	0	0	0	0	0	0	0	0	2	0	1	0	0	2	0	0	0	0	0
2017-06-28	Stafter100	summer	3	0	0	1	5	1	0	0	4	0	0	0	6	0	0	0	0	0	2	10	0	0	0	0	0	0	0	0	0	0	0	0	0	0	0	0	3	0	0	0	0	19	0	0	0	0	0
2017-06-28	Stafter100	summer	0	1	0	2	2	2	0	0	8	0	0	0	2	0	0	0	0	0	2	6	0	0	0	0	0	0	0	0	0	0	0	0	0	0	0	0	1	0	0	0	0	0	0	0	0	0	0
2017-06-28	Stafter100	summer	0	0	0	1	4	1	0	0	6	0	0	0	2	0	0	0	0	0	0	7	0	0	0	0	0	0	0	0	0	0	0	0	0	0	0	0	1	0	0	0	0	0	0	0	0	0	0
2017-06-28	Stafter100	summer	0	0	0	0	2	1	0	0	5	0	0	0	1	0	0	0	0	0	2	9	0	0	0	0	0	0	0	0	0	0	0	0	0	0	0	0	2	0	0	0	0	0	0	0	0	0	0
2017-06-28	Stafter100	summer	0	0	0	1	3	2	0	0	3	0	0	0	1	0	0	0	0	0	0	8	0	0	0	0	0	0	0	0	0	0	0	0	0	0	0	0	1	0	0	0	0	0	0	0	0	0	0
2017-08-28	Stafter100	summer	5	2	0	3	5	1	0	0	2	0	0	0	3	0	0	0	0	0	4	5	0	0	0	0	0	0	0	0	0	0	0	0	0	0	0	0	1	0	0	0	0	4	0	0	0	0	0
2017-08-28	Stafter100	summer	5	2	0	1	2	1	0	0	4	0	0	0	3	0	0	0	0	0	0	4	0	0	0	0	0	0	0	0	0	0	0	0	0	0	0	0	3	0	0	0	0	2	0	0	0	0	0
2017-11-05	Stafter100	autumn	3	0	0	0	5	2	0	0	12	5	0	0	2	0	5	0	0	0	2	0	0	0	0	0	0	0	0	0	0	0	0	3	0	0	0	0	0	0	0	0	0	0	0	0	0	0	0
2017-11-05	Stafter100	autumn	4	2	0	0	6	1	0	0	11	4	0	0	1	0	2	0	0	0	2	0	0	0	0	0	0	0	0	0	0	0	0	1	0	0	0	0	0	0	0	0	0	0	0	0	0	0	0
2017-11-05	Stafter100	autumn	1	2	0	0	4	2	0	0	9	1	0	0	2	0	4	0	0	0	0	0	0	0	0	0	0	0	0	0	0	0	0	2	0	0	0	0	0	0	0	0	0	0	0	0	0	0	0
2017-11-05	Stafter100	autumn	2	0	0	0	7	1	0	0	14	2	0	0	1	0	3	0	0	0	0	0	0	0	0	0	0	0	0	0	0	0	0	1	0	0	0	0	0	0	0	0	0	0	0	0	0	0	0
2017-11-05	Stafter100	autumn	0	3	0	0	8	3	0	0	5	1	0	0	3	0	2	0	0	0	2	0	0	0	0	0	0	0	0	0	0	0	0	2	0	0	0	0	0	0	0	0	0	0	0	0	0	0	0
2017-11-05	Stafter100	autumn	2	0	0	0	5	1	0	0	2	4	0	0	1	0	4	0	0	0	0	0	0	0	0	0	0	0	0	0	0	0	0	1	0	0	0	0	0	0	0	0	0	0	0	0	0	0	0
2017-11-05	Stafter100	autumn	4	1	0	0	8	4	0	0	7	1	0	0	1	0	2	0	0	0	2	0	0	0	0	0	0	0	0	0	0	0	0	3	0	0	0	0	0	0	0	0	0	0	0	0	0	0	0
2017-05-20	Stafter100	spring	3	0	0	0	1	5	0	0	4	12	1	0	44	0	0	0	0	0	0	0	0	0	0	0	0	0	2	0	0	0	0	0	0	0	0	0	0	0	1	0	0	4	0	0	0	0	0
2017-03-21	Stafter100	spring	2	0	0	0	2	1	0	0	4	17	2	0	24	0	0	0	0	0	0	0	0	0	0	0	0	0	1	0	0	0	0	0	0	0	0	0	0	0	2	0	0	1	0	0	0	0	0
2017-03-21	Stafter100	spring	4	0	0	0	1	1	0	0	0	11	0	0	12	0	0	0	0	0	0	0	0	0	0	0	0	0	0	0	0	0	0	0	0	0	0	0	0	0	1	0	0	1	0	0	0	0	0
2017-03-21	Stafter100	spring	4	0	0	0	2	2	0	0	0	12	3	0	33	0	0	0	0	0	0	0	0	0	0	0	0	0	0	0	0	0	0	0	0	0	0	0	0	0	1	0	0	2	0	0	0	0	0
2017-03-21	Stafter100	spring	5	0	0	0	2	3	0	0	0	15	0	0	12	0	0	0	0	0	0	0	0	0	0	0	0	0	1	0	0	0	0	0	0	0	0	0	0	0	0	0	0	1	0	0	0	0	0
2017-03-21	Stafter100	spring	2	0	0	0	1	1	0	0	0	14	2	0	21	0	0	0	0	0	0	0	0	0	0	0	0	0	0	0	0	0	0	0	0	0	0	0	0	0	0	0	0	1	0	0	0	0	0
2017-03-21	Stafter100	spring	3	0	0	0	3	1	0	0	0	9	1	0	27	0	0	0	0	0	0	0	0	0	0	0	0	0	2	0	0	0	0	0	0	0	0	0	0	0	0	0	0	0	0	0	0	0	0
2017-03-21	Stafter100	spring	3	0	0	0	1	1	0	0	22	11	1	0	16	0	0	0	0	0	0	0	0	0	0	0	0	0	2	0	0	0	0	0	0	0	0	0	0	0	0	0	0	2	0	0	0	0	0
2017-04-11	Stafter100	spring	3	0	0	0	1	5	0	0	17	8	1	0	14	0	0	0	0	0	0	0	0	0	0	0	0	0	0	0	0	0	0	0	0	0	0	0	0	0	1	0	0	1	0	0	0	0	0
2017-02-18	Stafter100	winter	3	0	0	0	2	2	0	0	298	19	0	0	21	0	0	0	0	0	0	0	0	0	0	0	0	0	2	0	0	0	0	3	0	0	0	0	3	0	0	0	0	0	0	0	0	0	0
2018-01-16	Stafter100	winter	1	0	0	0	1	0	0	0	353	10	0	0	22	0	0	0	0	0	0	0	0	0	0	0	0	0	0	0	0	0	0	2	0	0	0	0	1	0	0	0	0	1	0	0	0	0	0
2018-01-16	Stafter100	winter	1	0	0	0	3	1	0	0	25	9	0	0	31	0	0	0	0	0	0	0	0	0	0	0	0	0	1	0	0	0	0	1	0	0	0	0	1	0	0	0	0	0	0	0	0	0	0
2018-01-16	Stafter100	winter	1	0	0	0	1	1	0	0	23	5	0	0	16	0	0	0	0	0	0	0	0	0	0	0	0	0	0	0	0	0	0	2	0	0	0	0	2	0	0	0	0	1	0	0	0	0	0
2018-01-16	Stafter100	winter	2	0	0	0	1	2	0	0	12	6	0	0	21	0	0	0	0	0	0	0	0	0	0	0	0	0	2	0	0	0	0	3	0	0	0	0	2	0	0	0	0	0	0	0	0	0	0
2018-01-16	Stafter100	winter	3	0	0	0	4	1	0	0	21	4	0	0	18	0	0	0	0	0	0	0	0	0	0	0	0	0	0	0	0	0	0	1	0	0	0	0	1	0	0	0	0	2	0	0	0	0	0
2018-01-16	Stafter100	winter	1	0	0	0	2	3	0	0	31	3	0	0	19	0	0	0	0	0	0	0	0	0	0	0	0	0	3	0	0	0	0	1	0	0	0	0	4	0	0	0	0	0	0	0	0	0	0
2018-01-16	Stafter100	winter	2	0	0	0	1	1	0	0	248	11	0	0	16	0	0	0	0	0	0	0	0	0	0	0	0	0	0	0	0	0	0	0	0	0	0	0	1	0	0	0	0	0	0	0	0	0	0
2018-01-16	Stafter100	winter	1	0	0	0	1	1	0	0	329	7	0	0	25	0	0	0	0	0	0	0	0	0	0	0	0	0	1	0	0	0	0	1	0	0	0	0	1	0	0	0	0	1	0	0	0	0	0
2017-06-28	Stafter250	summer	4	0	0	3	3	1	0	0	1	0	0	4	5	0	0	0	0	0	1	0	0	3	0	0	0	0	0	0	0	0	0	0	0	0	0	0	0	0	0	0	0	13	0	0	0	0	0
2017-06-28	Stafter250	summer	1	0	0	1	2	2	0	0	2	0	0	6	6	0	0	0	0	0	2	0	0	0	0	0	0	0	0	0	0	0	0	0	0	0	0	0	0	0	0	0	0	3	0	0	0	0	0
2017-06-28	Stafter250	summer	1	0	0	1	1	0	0	0	1	0	0	3	3	0	0	0	0	0	1	0	0	1	0	0	0	0	0	0	0	0	0	0	0	0	0	0	0	0	0	0	0	2	0	0	0	0	0
2017-06-28	Stafter250	summer	2	0	0	0	2	0	0	0	3	0	0	4	4	0	0	0	0	0	0	0	0	0	0	0	0	0	0	0	0	0	0	0	0	0	0	0	0	0	0	0	0	1	0	0	0	0	0
2017-06-28	Stafter250	summer	3	0	0	0	3	1	0	0	4	0	0	5	4	0	0	0	0	0	0	0	0	0	0	0	0	0	0	0	0	0	0	0	0	0	0	0	0	0	0	0	0	6	0	0	0	0	0
2017-06-28	Stafter250	summer	1	0	0	1	4	2	0	0	2	0	0	2	1	0	0	0	0	0	2	0	0	1	0	0	0	0	0	0	0	0	0	0	0	0	0	0	0	0	0	0	0	5	0	0	0	0	0
2017-06-28	Stafter250	summer	2	0	0	2	1	1	0	0	1	0	0	2	3	0	0	0	0	0	0	0	0	0	0	0	0	0	0	0	0	0	0	0	0	0	0	0	0	0	0	0	0	1	0	0	0	0	0
2017-08-28	Stafter250	summer	1	0	0	1	1	0	0	0	2	0	0	2	5	0	0	0	0	0	0	0	0	1	0	0	0	0	0	0	0	0	0	0	0	0	0	0	0	1	0	0	0	0	0	0	0	0	0
2017-08-28	Stafter250	summer	4	0	0	1	1	1	0	0	2	0	0	3	5	0	0	0	0	0	2	0	0	0	0	0	0	0	0	0	0	0	0	0	0	0	0	0	0	0	0	0	0	0	0	0	0	0	0
2017-11-05	Stafter250	autumn	1	0	0	0	2	2	0	0	5	5	0	0	1	1	2	0	0	0	1	0	0	0	0	0	0	0	0	0	0	0	0	3	0	0	0	0	0	0	0	0	0	0	0	0	0	0	0
2017-11-05	Stafter250	autumn	3	0	0	0	3	3	0	0	5	4	0	0	0	2	1	0	0	0	2	0	0	1	0	0	0	0	0	0	0	0	0	2	0	0	0	0	0	0	0	0	0	0	0	0	0	0	0
2017-11-05	Stafter250	autumn	2	0	0	0	3	1	0	0	6	7	0	0	0	0	2	0	0	0	2	0	0	1	0	0	0	0	0	0	0	0	0	0	0	0	0	0	0	0	0	0	0	0	0	0	0	0	0
2017-11-05	Stafter250	autumn	2	0	0	0	5	2	0	0	2	2	0	0	1	0	3	0	0	0	1	0	0	1	0	0	0	0	0	0	0	0	0	1	0	0	0	0	0	0	0	0	0	0	0	0	0	0	0
2017-11-05	Stafter250	autumn	4	0	0	0	4	5	0	0	10	2	0	0	1	3	3	0	0	0	0	0	0	0	0	0	0	0	0	0	0	0	0	0	0	0	0	0	0	0	0	0	0	0	0	0	0	0	0
2017-11-05	Stafter250	autumn	2	0	0	0	2	1	0	0	3	3	0	0	0	1	1	0	0	0	0	0	0	0	0	0	0	0	0	0	0	0	0	0	0	0	0	0	0	0	0	0	0	0	0	0	0	0	0
2017-11-05	Stafter250	autumn	3	0	0	0	2	1	0	0	8	4	0	0	0	1	1	0	0	0	2	0	0	0	0	0	0	0	0	0	0	0	0	1	0	0	0	0	0	0	0	0	0	0	0	0	0	0	0
2017-11-05	Stafter250	autumn	1	0	0	0	1	3	0	0	2	7	0	0	0	2	2	0	0	0	2	0	0	1	0	0	0	0	0	0	0	0	0	1	0	0	0	0	0	0	0	0	0	0	0	0	0	0	0
2017-11-05	Stafter250	autumn	2	0	0	0	3	1	0	0	2	2	0	0	1	2	2	0	0	0	1	0	0	1	0	0	0	0	0	0	0	0	0	0	0	0	0	0	0	0	0	0	0	0	0	0	0	0	0
2017-02-18	Stafter250	winter	1	0	0	0	1	0	0	0	213	5	0	0	12	0	1	0	0	0	0	0	0	0	0	0	0	1	1	1	0	1	1	3	0	0	0	0	0	0	0	0	0	1	0	0	0	0	0
2017-02-18	Stafter250	winter	0	0	0	0	0	1	0	0	45	4	0	0	17	0	1	0	0	0	0	0	0	0	0	0	0	1	0	1	0	2	0	1	0	0	0	0	0	0	0	0	0	2	0	0	0	0	0
2017-02-18	Stafter250	winter	1	0	0	0	2	2	0	0	25	3	0	0	17	0	2	0	0	0	0	0	0	0	0	0	0	0	0	2	0	2	0	2	0	0	0	0	0	0	0	0	0	0	0	0	0	0	0
2017-02-18	Stafter250	winter	1	0	0	0	1	1	0	0	65	3	0	0	21	0	2	0	0	0	0	0	0	0	0	0	0	3	1	2	0	1	1	1	0	0	0	0	0	0	0	0	0	0	0	0	0	0	0
2017-02-18	Stafter250	winter	2	0	0	0	0	1	0	0	57	4	0	0	22	0	1	0	0	0	0	0	0	0	0	0	0	0	0	1	0	3	0	0	0	0	0	0	0	0	0	0	0	1	0	0	0	0	0
2017-02-18	Stafter250	winter	0	0	0	0	1	0	0	0	33	2	0	0	19	0	0	0	0	0	0	0	0	0	0	0	0	1	1	1	0	1	0	2	0	0	0	0	0	0	0	0	0	1	0	0	0	0	0
2017-02-18	Stafter250	winter	1	0	0	0	2	1	0	0	29	4	0	0	23	0	1	0	0	0	0	0	0	0	0	0	0	1	0	1	0	1	1	0	0	0	0	0	0	0	0	0	0	0	0	0	0	0	0
2018-01-16	Stafter250	winter	0	0	0	0	2	1	0	0	80	3	0	0	28	0	2	0	0	0	0	0	0	0	0	0	0	0	1	2	0	1	1	2	0	0	0	0	0	0	0	0	0	1	0	0	0	0	0
2018-01-16	Stafter250	winter	2	0	0	0	1	1	0	0	62	5	0	0	46	0	0	0	0	0	0	0	0	0	0	0	0	2	0	1	0	1	1	1	0	0	0	0	0	0	0	0	0	0	0	0	0	0	0
2017-03-21	Stafter250	spring	3	0	0	0	2	5	0	0	11	20	0	0	17	0	0	0	0	0	0	0	0	0	0	0	3	0	1	0	0	0	0	5	0	0	0	0	0	0	0	0	0	1	0	0	0	0	3
2017-03-21	Stafter250	spring	2	0	0	0	2	5	0	0	3	5	0	0	8	0	0	0	0	0	0	0	0	0	0	0	2	0	2	0	0	0	0	1	0	0	0	0	0	0	0	0	0	2	0	0	0	0	0
2017-03-21	Stafter250	spring	4	0	0	0	1	2	0	0	0	7	0	0	16	0	0	0	0	0	0	0	0	0	0	0	1	0	0	0	0	0	0	1	0	0	0	0	0	0	0	0	0	1	0	0	0	0	0
2017-03-21	Stafter250	spring	5	0	0	0	1	4	0	0	0	7	0	0	22	0	0	0	0	0	0	0	0	0	0	0	3	0	0	0	0	0	0	0	0	0	0	0	0	0	0	0	0	1	0	0	0	0	1
2017-03-21	Stafter250	spring	6	0	0	0	2	3	0	0	0	11	0	0	12	0	0	0	0	0	0	0	0	0	0	0	0	0	1	0	0	0	0	0	0	0	0	0	0	0	0	0	0	2	0	0	0	0	1
2017-03-21	Stafter250	spring	2	0	0	0	3	2	0	0	0	9	0	0	14	0	0	0	0	0	0	0	0	0	0	0	0	0	0	0	0	0	0	1	0	0	0	0	0	0	0	0	0	3	0	0	0	0	1
2017-03-21	Stafter250	spring	5	0	0	0	1	3	0	0	0	5	0	0	17	0	0	0	0	0	0	0	0	0	0	0	3	0	0	0	0	0	0	1	0	0	0	0	0	0	0	0	0	1	0	0	0	0	0
2017-04-11	Stafter250	spring	9	0	0	0	3	16	0	0	13	6	0	0	15	0	0	0	0	0	0	0	0	0	0	0	2	0	4	0	0	0	0	2	0	0	0	0	0	0	0	0	0	1	0	0	0	0	2
2017-05-20	Stafter250	spring	6	0	0	0	4	5	0	0	2	1	0	0	11	0	0	0	0	0	0	0	0	0	0	0	1	0	3	0	0	0	0	0	0	0	0	0	0	0	0	0	0	5	0	0	0	0	1
2017-08-28	Stafter300	summer	5	0	0	0	1	1	0	0	1	0	0	1	9	0	0	0	0	0	0	0	0	0	0	0	0	0	0	0	1	0	0	1	0	0	0	0	0	0	0	0	0	3	0	0	0	0	1
2017.06-28	Stafter300	summer	1	0	0	1	2	2	0	0	0	0	0	2	9	0	0	0	0	0	0	0	0	0	0	0	0	0	0	0	2	0	0	1	0	0	0	0	0	0	0	0	0	5	0	0	0	0	0
2017.06-28	Stafter300	summer	2	0	0	2	3	1	0	0	0	0	0	0	5	0	0	0	0	0	0	0	0	0	0	0	0	0	0	0	2	0	0	0	0	0	0	0	0	0	0	0	0	6	0	0	0	0	1
2017.06-28	Stafter300	summer	1	0	0	1	1	0	0	0	2	0	0	3	2	0	0	0	0	0	0	0	0	0	0	0	0	0	0	0	0	0	0	0	0	0	0	0	0	0	0	0	0	2	0	0	0	0	2
2017.06-28	Stafter300	summer	4	0	0	3	4	0	0	0	2	0	0	1	5	0	0	0	0	0	0	0	0	0	0	0	0	0	0	0	1	0	0	2	0	0	0	0	0	0	0	0	0	3	0	0	0	0	0
2017.06-28	Stafter300	summer	1	0	0	2	1	1	0	0	1	0	0	1	6	0	0	0	0	0	0	0	0	0	0	0	0	0	0	0	1	0	0	0	0	0	0	0	0	0	0	0	0	5	0	0	0	0	1
2017.06-28	Stafter300	summer	3	0	0	0	1	2	0	0	1	0	0	2	4	0	0	0	0	0	0	0	0	0	0	0	0	0	0	0	2	0	0	1	0	0	0	0	0	0	0	0	0	4	0	0	0	0	1
2017.06-28	Stafter300	summer	2	0	0	1	2	0	0	0	0	0	0	1	4	0	0	0	0	0	0	0	0	0	0	0	0	0	0	0	0	0	0	0	0	0	0	0	0	0	0	0	0	5	0	0	0	0	0
2017-07-23	Stafter300	summer	1	0	0	2	1	1	0	0	0	0	0	1	2	0	0	0	0	0	0	0	0	0	0	0	0	0	0	0	1	0	0	1	0	0	0	0	0	0	0	0	0	2	0	0	0	0	1
2016-11-02.	Stafter300	autumn	7	0	0	1	21	2	0	0	0	17	0	0	0	0	0	0	0	0	0	0	0	0	0	0	0	1	0	0	0	0	0	6	0	0	0	0	0	0	0	0	0	3	0	0	0	0	1
2016-11-02.	Stafter300	autumn	2	0	0	0	12	1	0	0	0	11	0	0	0	0	0	0	0	0	0	0	0	0	0	0	0	0	0	0	0	0	0	0	0	0	0	0	0	0	0	0	0	1	0	0	0	0	1
2016-11-02.	Stafter300	autumn	3	0	0	0	9	0	0	0	0	10	0	0	0	0	0	0	0	0	0	0	0	0	0	0	0	0	0	0	0	0	0	1	0	0	0	0	0	0	0	0	0	2	0	0	0	0	2
2016-11-02.	Stafter300	autumn	5	0	0	0	8	2	0	0	0	5	0	0	0	0	0	0	0	0	0	0	0	0	0	0	0	0	0	0	0	0	0	0	0	0	0	0	0	0	0	0	0	1	0	0	0	0	2
2016-11-02.	Stafter300	autumn	4	0	0	0	7	1	0	0	0	8	0	0	0	0	0	0	0	0	0	0	0	0	0	0	0	0	0	0	0	0	0	0	0	0	0	0	0	0	0	0	0	0	0	0	0	0	1
2016-11-02.	Stafter300	autumn	6	0	0	0	5	4	0	0	0	4	0	0	0	0	0	0	0	0	0	0	0	0	0	0	0	0	0	0	0	0	0	0	0	0	0	0	0	0	0	0	0	0	0	0	0	0	0
2016-11-02.	Stafter300	autumn	7	0	0	0	6	5	0	0	0	6	0	0	0	0	0	0	0	0	0	0	0	0	0	0	0	0	0	0	0	0	0	2	0	0	0	0	0	0	0	0	0	1	0	0	0	0	0
2016-11-02.	Stafter300	autumn	4	0	0	0	29	2	0	0	0	12	0	0	0	0	0	0	0	0	0	0	0	0	0	0	0	0	0	0	0	0	0	0	0	0	0	0	0	0	0	0	0	2	0	0	0	0	1
2017-11-05	Stafter300	autumn	1	0	0	0	33	6	0	0	0	2	0	0	0	0	0	0	0	0	0	0	0	0	0	0	0	0	0	0	0	0	0	0	0	0	0	0	0	0	0	0	0	1	0	0	0	0	1
2017-02-18	Stafter300	winter	2	0	0	0	2	0	0	0	6	3	0	0	19	0	0	0	0	0	0	0	0	0	0	0	0	0	0	0	0	0	0	0	0	0	0	0	0	0	1	0	0	0	0	0	0	1	0
2018-01-16	Stafter300	winter	2	0	0	0	1	1	0	0	4	1	0	0	14	0	0	0	0	0	0	0	0	0	0	0	0	0	0	0	0	0	0	0	0	0	0	0	0	0	0	0	0	1	0	0	0	2	0
2018-01-16	Stafter300	winter	1	0	0	0	0	1	0	0	2	5	0	0	12	0	0	0	0	0	0	0	0	0	0	0	0	0	0	0	0	0	0	0	0	0	0	0	0	0	0	0	0	2	0	0	0	0	0
2018-01-16	Stafter300	winter	1	0	0	0	1	0	0	0	5	4	0	0	21	0	0	0	0	0	0	0	0	0	0	0	0	0	0	0	0	0	0	0	0	0	0	0	0	0	1	0	0	0	0	0	0	0	0
2018-01-16	Stafter300	winter	0	0	0	0	1	2	0	0	7	3	0	0	11	0	0	0	0	0	0	0	0	0	0	0	0	0	0	0	0	0	0	0	0	0	0	0	0	0	1	0	0	0	0	0	0	1	0
2018-01-16	Stafter300	winter	1	0	0	0	2	0	0	0	1	1	0	0	10	0	0	0	0	0	0	0	0	0	0	0	0	0	0	0	0	0	0	0	0	0	0	0	0	0	0	0	0	1	0	0	0	3	0
2018-01-16	Stafter300	winter	3	0	0	0	0	1	0	0	6	4	0	0	9	0	0	0	0	0	0	0	0	0	0	0	0	0	0	0	0	0	0	0	0	0	0	0	0	0	0	0	0	0	0	0	0	0	0
2018-01-16	Stafter300	winter	2	0	0	0	1	1	0	0	3	1	0	0	8	0	0	0	0	0	0	0	0	0	0	0	0	0	0	0	0	0	0	0	0	0	0	0	0	0	1	0	0	4	0	0	0	0	0
2018-01-16	Stafter300	winter	2	0	0	0	2	1	0	0	5	1	0	0	11	0	0	0	0	0	0	0	0	0	0	0	0	0	0	0	0	0	0	0	0	0	0	0	0	0	1	0	0	0	0	0	0	1	0
2017-05-20	Stafter300	spring	5	0	0	0	7	3	0	0	1	1	0	0	3	0	1	0	0	0	0	0	0	0	0	0	0	0	1	0	0	0	0	0	0	0	0	0	0	0	0	0	0	1	0	0	0	0	1
2017-03-21	Stafter300	spring	1	0	0	0	5	5	0	0	5	9	0	0	28	0	2	0	0	0	0	0	0	0	0	0	0	0	0	0	0	0	0	1	0	0	0	0	0	0	0	0	0	0	0	0	0	0	1
2017-03-21	Stafter300	spring	3	0	0	0	3	3	0	0	33	22	0	0	8	0	5	0	0	0	0	0	0	0	0	0	0	0	0	0	0	0	0	0	0	0	0	0	0	0	0	0	0	0	0	0	0	0	0
2017-03-21	Stafter300	spring	1	0	0	0	4	2	0	0	4	3	0	0	4	0	4	0	0	0	0	0	0	0	0	0	0	0	0	0	0	0	0	0	0	0	0	0	0	0	0	0	0	1	0	0	0	0	0
2017-03-28	Stafter300	spring	3	0	0	0	2	1	0	0	3	1	0	0	7	0	1	0	0	0	0	0	0	0	0	0	0	0	1	0	0	0	0	2	0	0	0	0	0	0	0	0	0	2	0	0	0	0	2
2017-03-28	Stafter300	spring	6	0	0	0	1	2	0	0	0	11	0	0	1	0	1	0	0	0	0	0	0	0	0	0	0	0	0	0	0	0	0	0	0	0	0	0	0	0	0	0	0	0	0	0	0	0	2
2017-03-28	Stafter300	spring	4	0	0	0	4	1	0	0	0	14	0	0	2	0	2	0	0	0	0	0	0	0	0	0	0	0	0	0	0	0	0	0	0	0	0	0	0	0	0	0	0	0	0	0	0	0	3
2017-03-28	Stafter300	spring	2	0	0	0	2	1	0	0	0	13	0	0	2	0	3	0	0	0	0	0	0	0	0	0	0	0	1	0	0	0	0	0	0	0	0	0	0	0	0	0	0	2	0	0	0	0	0
2017-03-28	Stafter300	spring	2	0	0	0	1	2	0	0	0	9	0	0	11	0	3	0	0	0	0	0	0	0	0	0	0	0	0	0	0	0	0	1	0	0	0	0	0	0	0	0	0	0	0	0	0	0	0
2017-03-28	Stafter300	spring	2	0	0	0	2	4	0	0	0	9	0	0	1	0	1	0	0	0	0	0	0	0	0	0	0	0	0	0	0	0	0	0	0	0	0	0	0	0	0	0	0	2	0	0	0	0	1
2017-03-28	Stafter300	spring	2	0	0	0	1	2	0	0	0	1	0	0	5	0	1	0	0	0	0	0	0	0	0	0	0	0	2	0	0	0	0	0	0	0	0	0	0	0	0	0	0	1	0	0	0	0	1
2017-04-11	Stafter300	spring	3	0	0	0	1	2	0	0	0	8	0	0	5	0	0	0	0	0	0	0	0	0	0	0	0	0	0	0	0	0	0	1	0	0	0	0	0	0	0	0	0	0	0	0	0	0	1
2017-04-11	Stafter300	spring	6	0	0	0	4	3	0	0	4	7	0	0	8	0	1	0	0	0	0	0	0	0	0	0	0	0	0	0	0	0	0	0	0	0	0	0	0	0	0	0	0	1	0	0	0	0	0
2017-06-28	Stbefore50	summer	3	0	0	2	1	1	0	0	0	0	0	0	0	0	0	0	0	0	0	0	0	0	0	0	0	0	0	0	0	0	0	1	0	0	0	1	0	0	0	0	0	3	0	0	0	0	1
2017-06-28	Stbefore50	summer	0	0	0	3	0	0	0	0	0	0	0	0	0	0	0	0	0	0	0	0	0	0	0	0	0	0	0	0	0	0	0	0	0	0	0	2	0	0	0	0	0	3	0	0	0	0	1
2017-06-28	Stbefore50	summer	1	0	0	2	1	0	0	0	0	0	0	0	0	0	0	0	0	0	0	0	0	0	0	0	0	0	0	0	0	0	0	1	0	0	0	0	0	0	0	0	0	1	0	0	0	0	0
2017-06-28	Stbefore50	summer	0	0	0	1	1	1	0	0	0	0	0	0	0	0	0	0	0	0	0	0	0	0	0	0	0	0	0	0	0	0	0	0	0	0	0	0	0	0	0	0	0	1	0	0	0	0	1
2017-06-28	Stbefore50	summer	2	0	0	1	2	1	0	0	0	0	0	0	0	0	0	0	0	0	0	0	0	0	0	0	0	0	0	0	0	0	0	1	0	0	0	1	0	0	0	0	0	2	0	0	0	0	1
2017-06-28	Stbefore50	summer	0	0	0	2	0	2	0	0	0	0	0	0	0	0	0	0	0	0	0	0	0	0	0	0	0	0	0	0	0	0	0	0	0	0	0	0	0	0	0	0	0	1	0	0	0	0	0
2017-08-28	Stbefore50	summer	1	0	0	2	1	0	0	0	0	0	0	0	0	0	0	0	0	0	0	0	0	0	0	0	0	0	0	0	0	0	0	0	0	0	0	1	0	0	0	0	0	0	0	0	0	0	3
2016-11-02.	Stbefore50	autumn	1	0	0	0	3	2	0	0	0	0	0	0	25	0	0	0	0	0	0	0	0	0	0	0	0	0	0	0	0	0	0	0	0	0	0	0	0	0	0	0	0	0	0	0	0	0	1
2016-11-02.	Stbefore50	autumn	0	0	0	0	1	1	0	0	0	0	0	0	11	0	0	0	0	0	0	0	0	0	0	0	0	0	0	0	0	0	0	0	0	0	0	0	0	0	0	0	0	1	0	0	0	0	0
2016-11-02.	Stbefore50	autumn	2	0	0	0	1	2	0	0	0	0	0	0	10	0	0	0	0	0	0	0	0	0	0	0	0	0	0	0	0	0	0	0	0	0	0	0	0	0	0	0	0	2	0	0	0	0	0
2016-11-02.	Stbefore50	autumn	0	0	0	0	2	1	0	0	0	0	0	0	4	0	0	0	0	0	0	0	0	0	0	0	0	0	0	0	0	0	0	0	0	0	0	0	0	0	0	0	0	4	0	0	0	0	1
2016-11-02.	Stbefore50	autumn	4	0	0	0	1	3	0	0	0	0	0	0	8	0	0	0	0	0	0	0	0	0	0	0	0	0	0	0	0	0	0	0	0	0	0	0	0	0	0	0	0	0	0	0	0	0	1
2016-11-02.	Stbefore50	autumn	0	0	0	0	1	0	0	0	0	0	0	0	7	0	0	0	0	0	0	0	0	0	0	0	0	0	0	0	0	0	0	0	0	0	0	0	0	0	0	0	0	0	0	0	0	0	3
2017-11-05	Stbefore50	autumn	0	0	0	0	3	0	0	0	0	0	0	0	3	0	0	0	0	0	0	0	0	0	0	0	0	0	0	0	0	0	0	0	0	0	0	0	0	0	0	0	0	3	0	0	0	0	1
2017-02-18	Stbefore50	winter	0	0	0	0	1	2	0	0	0	1	0	0	3	0	0	0	0	0	0	0	0	0	0	0	0	0	0	0	0	0	0	0	0	0	0	0	0	0	3	0	0	1	0	0	0	0	1
2018-02-21	Stbefore50	winter	1	1	0	0	0	3	0	0	0	2	0	0	6	0	0	0	0	0	0	0	0	0	0	0	0	0	0	0	0	0	0	0	0	0	0	0	0	0	0	0	0	0	0	0	0	0	0
2018-02-21	Stbefore50	winter	1	0	0	0	1	2	0	0	0	1	0	0	7	0	0	0	0	0	0	0	0	0	0	0	0	0	0	0	0	0	0	0	0	0	0	0	0	0	0	0	0	0	0	0	0	0	0
2018-02-21	Stbefore50	winter	0	0	0	0	1	2	0	0	0	0	0	0	10	0	0	0	0	0	0	0	0	0	0	0	0	0	0	0	0	0	0	0	0	0	0	0	0	0	1	0	0	0	0	0	0	0	1
2018-02-21	Stbefore50	winter	0	0	0	0	0	1	0	0	0	2	0	0	3	0	0	0	0	0	0	0	0	0	0	0	0	0	0	0	0	0	0	0	0	0	0	0	0	0	0	0	0	0	0	0	0	0	1
2018-02-21	Stbefore50	winter	1	0	0	0	0	0	0	0	0	0	0	0	5	0	0	0	0	0	0	0	0	0	0	0	0	0	0	0	0	0	0	0	0	0	0	0	0	0	1	0	0	0	0	0	0	0	0
2018-02-21	Stbefore50	winter	0	0	0	0	1	1	0	0	0	1	0	0	2	0	0	0	0	0	0	0	0	0	0	0	0	0	0	0	0	0	0	0	0	0	0	0	0	0	0	0	0	0	0	0	0	0	0
2017-05-20	Stbefore50	spring	1	0	0	0	2	2	0	0	0	2	0	0	8	0	0	0	0	0	0	0	0	0	0	0	0	0	0	0	0	0	0	0	0	0	0	0	0	0	0	0	0	1	0	0	0	0	0
2017-03-21	Stbefore50	spring	0	0	0	0	1	1	0	0	0	1	0	0	20	0	0	0	0	0	0	0	0	0	0	0	0	0	0	0	0	0	0	0	0	0	0	0	0	0	0	0	0	2	0	0	0	0	0
2017-03-21	Stbefore50	spring	2	0	0	0	0	1	0	0	0	2	0	0	12	0	0	0	0	0	0	0	0	0	0	0	0	0	0	0	0	0	0	2	0	0	0	0	0	0	0	0	0	0	0	0	0	0	0
2017-03-21	Stbefore50	spring	0	0	0	0	1	3	0	0	0	10	0	0	14	0	0	0	0	0	0	0	0	0	0	0	0	0	0	0	0	0	0	1	0	0	0	0	0	0	0	0	0	0	0	0	0	0	0
2017-03-21	Stbefore50	spring	2	0	0	0	2	1	0	0	0	3	0	0	9	0	0	0	0	0	0	0	0	0	0	0	0	0	0	0	0	0	0	0	0	0	0	0	0	0	0	0	0	1	0	0	0	0	0
2017-03-21	Stbefore50	spring	1	0	0	0	0	2	0	0	0	4	0	0	8	0	0	0	0	0	0	0	0	0	0	0	0	0	0	0	0	0	0	0	0	0	0	0	0	0	0	0	0	2	0	0	0	0	0
2017-04-11	Stbefore50	spring	1	0	0	0	3	4	0	0	0	5	0	0	9	0	0	0	0	0	0	0	0	0	0	0	0	0	0	0	0	0	0	1	0	0	0	0	0	0	0	0	0	0	0	0	0	0	0
2017-06.28	Stbefore250	summer	0	0	0	0	0	0	0	0	0	0	0	0	0	0	0	0	0	0	0	0	0	0	0	0	0	0	0	0	0	0	0	0	0	0	0	0	0	0	0	0	0	0	0	0	0	0	2
2017-08-28	Stbefore250	summer	0	0	0	0	0	0	0	0	0	0	0	0	0	0	0	0	0	0	0	0	0	0	0	0	0	0	0	0	0	0	0	0	0	0	0	0	0	0	0	0	0	0	0	0	0	0	3
2017-08-28	Stbefore250	summer	0	0	0	0	0	0	0	0	0	0	0	0	0	0	0	0	0	0	0	0	0	0	0	0	0	0	0	0	0	0	0	0	0	0	0	0	0	0	0	0	0	0	0	0	0	0	1
2017-08-28	Stbefore250	summer	0	0	0	0	0	0	0	0	0	0	0	0	0	0	0	0	0	0	0	0	0	0	0	0	0	0	0	0	0	0	0	0	0	0	0	0	0	0	0	0	0	0	0	0	0	0	2
2017-08-28	Stbefore250	summer	0	0	0	0	0	0	0	0	0	0	0	0	0	0	0	0	0	0	0	0	0	0	0	0	0	0	0	0	0	0	0	0	0	0	0	0	0	0	0	0	0	0	0	0	0	0	2
2017-08-28	Stbefore250	summer	0	0	0	0	0	0	0	0	0	0	0	0	0	0	0	0	0	0	0	0	0	0	0	0	0	0	0	0	0	0	0	0	0	0	0	0	0	0	0	0	0	0	0	0	0	0	1
2017-08-28	Stbefore250	summer	0	0	0	0	0	0	0	0	0	0	0	0	0	0	0	0	0	0	0	0	0	0	0	0	0	0	0	0	0	0	0	0	0	0	0	0	0	0	0	0	0	0	0	0	0	0	1
2017-10-02	Stbefore250	autumn	0	0	0	0	0	0	0	0	0	0	0	0	1	0	0	0	0	0	0	0	0	1	0	0	0	0	0	0	0	0	0	0	0	0	0	0	1	0	0	0	0	0	0	0	0	0	0
2017-10-02	Stbefore250	autumn	0	0	0	0	0	0	0	0	0	0	0	0	0	0	0	0	0	0	0	0	0	0	0	0	0	0	0	0	0	0	0	0	0	0	0	0	1	0	0	0	0	0	0	0	0	0	0
2017-10-02	Stbefore250	autumn	0	0	0	0	0	0	0	0	0	0	0	0	0	0	0	0	0	0	0	0	0	1	0	0	0	0	0	0	0	0	0	0	0	0	0	0	2	0	0	0	0	0	0	0	0	0	0
2017-10-02	Stbefore250	autumn	0	0	0	0	0	0	0	0	0	0	0	0	2	0	0	0	0	0	0	0	0	0	0	0	0	0	0	0	0	0	0	0	0	0	0	0	0	0	0	0	0	0	0	0	0	0	0
2017-10-02	Stbefore250	autumn	0	0	0	0	0	0	0	0	0	0	0	0	3	0	0	0	0	0	0	0	0	0	0	0	0	0	0	0	0	0	0	0	0	0	0	0	0	0	0	0	0	0	0	0	0	0	0
2017-10-02	Stbefore250	autumn	0	0	0	0	0	0	0	0	0	0	0	0	2	0	0	0	0	0	0	0	0	0	0	0	0	0	0	0	0	0	0	0	0	0	0	0	0	0	0	0	0	0	0	0	0	0	0
2017-11-05	Stbefore250	autumn	0	0	0	0	0	0	0	0	0	0	0	0	1	0	0	0	1	0	0	0	0	2	0	0	0	0	0	0	0	0	0	0	0	0	0	0	4	0	0	0	0	0	0	0	0	0	0
2018-02-21	Stbefore250	winter	0	0	0	0	0	2	0	1	0	0	0	0	8	0	0	0	0	0	0	0	0	0	0	0	0	0	1	0	0	0	0	0	0	0	0	0	0	0	0	0	0	0	0	0	0	1	0
2018-02-21	Stbefore250	winter	0	0	0	0	0	1	0	0	0	0	0	0	7	0	0	0	0	0	0	0	0	0	0	0	0	0	0	0	0	0	0	0	0	0	0	0	0	0	0	0	0	0	0	0	0	0	0
2018-02-21	Stbefore250	winter	0	0	0	0	0	1	0	1	0	0	0	0	12	0	0	0	0	0	0	0	0	0	0	0	0	0	1	0	0	0	0	0	0	0	0	0	0	0	0	0	0	0	0	0	0	1	0
2018-02-21	Stbefore250	winter	0	0	0	0	0	0	0	2	0	0	0	0	5	0	0	0	0	0	0	0	0	0	0	0	0	0	0	0	0	0	0	0	0	0	0	0	0	0	0	0	0	0	0	0	0	2	0
2018-02-21	Stbefore250	winter	0	0	0	0	0	1	0	2	0	0	0	0	5	0	0	0	0	0	0	0	0	0	0	0	0	0	1	0	0	0	0	0	0	0	0	0	0	0	0	0	0	0	0	0	0	0	0
2018-02-21	Stbefore250	winter	0	0	0	0	0	2	0	1	0	0	0	0	2	0	0	0	0	0	0	0	0	0	0	0	0	0	0	0	0	0	0	0	0	0	0	0	0	0	0	0	0	0	0	0	0	1	0
2018-02-21	Stbefore250	winter	0	0	0	0	0	1	0	1	0	0	0	0	6	0	0	0	0	0	0	0	0	0	0	0	0	0	1	0	0	0	0	0	0	0	0	0	0	0	0	0	0	0	0	0	0	0	0
2017-05-22	Stbefore250	spring	0	0	0	0	0	0	0	0	0	0	0	0	0	0	0	0	0	0	0	0	0	0	0	0	0	0	0	0	0	0	0	0	0	0	0	0	0	0	0	0	0	0	0	0	0	0	0
2017-05-23	Stbefore250	spring	0	0	0	0	0	0	0	0	0	0	0	0	0	0	0	0	0	0	0	0	0	0	0	0	0	0	0	0	0	0	0	0	0	0	0	0	0	0	0	0	0	0	0	0	0	0	0
2017-05-24	Stbefore250	spring	0	0	0	0	0	0	0	0	0	0	0	0	0	0	0	0	0	0	0	0	0	0	0	0	0	0	0	0	0	0	0	0	0	0	0	0	0	0	0	0	0	0	0	0	0	0	0
2017-05-25	Stbefore250	spring	0	0	0	0	0	0	0	0	0	0	0	0	0	0	0	0	0	0	0	0	0	0	0	0	0	0	0	0	0	0	0	0	0	0	0	0	0	0	0	0	0	0	0	0	0	0	0
2017-05-26	Stbefore250	spring	0	0	0	0	0	0	0	0	0	0	0	0	0	0	0	0	0	0	0	0	0	0	0	0	0	0	0	0	0	0	0	0	0	0	0	0	0	0	0	0	0	0	0	0	0	0	0
2017-05-27	Stbefore250	spring	0	0	0	0	0	0	0	0	0	0	0	0	0	0	0	0	0	0	0	0	0	0	0	0	0	0	0	0	0	0	0	0	0	0	0	0	0	0	0	0	0	0	0	0	0	0	0
2017-05-28	Stbefore250	spring	0	0	0	0	0	0	0	0	0	0	0	0	0	0	0	0	0	0	0	0	0	0	0	0	0	0	0	0	0	0	0	0	0	0	0	0	0	0	0	0	0	0	0	0	0	0	0
[truncated: 40 more columns]
